# Supplementary material for: TTS Mapping: integrative WEB tool for analysis of triplex formation target DNA Sequences, G-quadruplets and non-protein coding regulatory DNA elements in the human genome
Source: BMC Genomics. 2009 Dec 3;10(Suppl 3):S9. doi: 10.1186/1471-2164-10-S3-S9 (PMC2788396; doi:10.1186/1471-2164-10-S3-S9)
Supplement: Additional file 2 — The comparison of the numbers of unique pTTSs counted within the groups of short, medium and long sequence lengths. TTSs with all observed lengths found in the TTS databases were counted. The table shows a comparison of three groups of TTS length (short pTTSs, medium pTTSs, and large pTTSs). The percentage of unique pTTS versus the total number of pTTSs found in DB was calculated. [file 1471-2164-10-S3-S9-S2.xls]

## Sheet: Suppl Table 7
TTS length		Wu et al. 2007*			Our TTS search**
		unique TTS	filtered TTS	Pecent of unique TTS	unique TTS	All TTS	Pecent of unique TTS
Short	15-18	441471	1301409	0.34	67292	1759327	0.04
Medium	19-24	371267	426720	0.87	303789	507564	0.6
Large	25-872	140882	152587	0.92	148890	175872	0.85
all length	15-872	953620	1880716	0.51	519971	2442763	0.21
*alignment against initial data set and additional filtration by Wu et al.
**alignment against human genome
