# Supplementary material for: TTS Mapping: integrative WEB tool for analysis of triplex formation target DNA Sequences, G-quadruplets and non-protein coding regulatory DNA elements in the human genome
Source: BMC Genomics. 2009 Dec 3;10(Suppl 3):S9. doi: 10.1186/1471-2164-10-S3-S9 (PMC2788396; doi:10.1186/1471-2164-10-S3-S9)
Supplement: Additional file 3 — Mapped pTTSs found in selected region (chr8:128815498-128824855). The list of pTTSs consists of TTS IDs, descriptive information (sequence context, length, strand, percentage of guanine, number of pyrimidine insertions, and presence of tandem repeat(s) and overlapped annotation tracks. [file 1471-2164-10-S3-S9-S3.xls]

## Sheet: Sheet1
No.	TTS ID	Sequence	TTS length	Chromosome position	Strand	%G	Number of pyrimidine insertion	Tandem repeat	repeat masking	G4	CpG Island	TFBS	Blast genome
1	TTS15008128815591	AGAGAGGGGGCGGAGGGAAAGA	22	chr8:128815591-128815612	forward	59	1	NA	-	-	CpG:17,	-	BLAST_GENOME
2	TTS15008128815855	GGTGGAGGGAGAGAAAAG	18	chr8:128815855-128815872	forward	56	1	NA	-	-	-	-	BLAST_GENOME
3	TTS15008128816215	GAAGAGGAGAGGAGTA	16	chr8:128816215-128816230	reverse	50	1	62% (AGAGG)2	-	-	-	-	BLAST_GENOME
4	TTS15008128816440	GGGAGGGGCAGGGGG	15	chr8:128816440-128816454	reverse	80	1	NA	-	Quad-8-CCC-5771,	-	-	BLAST_GENOME
5	TTS15008128816636	AGGGCGAGAGGGAGG	15	chr8:128816636-128816650	reverse	67	1	53% (GAGG)2	-	-	-	-	BLAST_GENOME
6	TTS15008128817011	GGAGGAAAGAAGGGTA	16	chr8:128817011-128817026	reverse	50	1	NA	-	-	CpG:237,	-	BLAST_GENOME
7	TTS15008128817222	AGCAGAGAAAGGGAGAGGG	19	chr8:128817222-128817240	forward	53	1	NA	-	-	CpG:237,	-	BLAST_GENOME
8	TTS15008128817345	GGGGAAGGTGGGGAGGAGA	19	chr8:128817345-128817363	reverse	68	1	NA	-	Quad-8-CCC-5773,	CpG:237,	-	BLAST_GENOME
9	TTS15008128817365	GGGGAGGGTGGGGAGGG	17	chr8:128817365-128817381	reverse	82	1	NA	-	Quad-8-CCC-5773,	CpG:237,	-	BLAST_GENOME
10	TTS15008128817552	GAGGCAGGAGGGGAG	15	chr8:128817552-128817566	reverse	67	1	NA	-	-	CpG:237,	-	BLAST_GENOME
11	TTS15008128817597	GGGAAAAAGAACGGAGGGAGGGA	23	chr8:128817597-128817619	forward	52	1	NA	-	-	CpG:237,	V$E2F_02,	BLAST_GENOME
12	TTS15008128817681	GAGAGGCAGAGGGAG	15	chr8:128817681-128817695	forward	60	1	NA	-	-	CpG:237,	V$P300_01,	BLAST_GENOME
13	TTS15008128818241	AAGATGGGAGAGGAGAAGG	19	chr8:128818241-128818259	forward	53	1	52% (GGAGA)2	-	-	CpG:237,	-	BLAST_GENOME
14	TTS15008128818712	AGGCAGGGGAAAAGGGAGG	19	chr8:128818712-128818730	forward	58	1	NA	-	-	CpG:237,	-	BLAST_GENOME
15	TTS15008128819129	GGTGGAGAGGGAAGG	15	chr8:128819129-128819143	forward	67	1	NA	G-rich;Low_complexity,	-	CpG:237,	-	BLAST_GENOME
16	TTS15008128819262	GAAGGAGAAGGCGAGAGG	18	chr8:128819262-128819279	reverse	56	1	NA	-	-	CpG:237,	V$MYOD_01,	BLAST_GENOME
17	TTS15008128819498	AAAGGGGGTGAAAGGG	16	chr8:128819498-128819513	forward	56	1	NA	-	-	CpG:237,	-	BLAST_GENOME
18	TTS15008128819516	GGGGGAATAAAGGGAG	16	chr8:128819516-128819531	reverse	56	1	NA	-	-	CpG:237,	-	BLAST_GENOME
19	TTS15008128819923	GAAGGGAGAAGGGTG	15	chr8:128819923-128819937	reverse	60	1	NA	-	-	CpG:237,	-	BLAST_GENOME
20	TTS15008128820271	GAGAGGGTAGGGGAAGA	17	chr8:128820271-128820287	reverse	59	1	NA	-	-	CpG:237,	-	BLAST_GENOME
21	TTS15008128820334	GAGGACGGAGAGAAGG	16	chr8:128820334-128820349	reverse	56	1	NA	-	-	CpG:237,	-	BLAST_GENOME
22	TTS15008128820607	AAGGGGAAGGGATGGGAGGAAA	22	chr8:128820607-128820628	reverse	55	1	NA	-	-	-	-	BLAST_GENOME
23	TTS15008128820648	AAACGGGGAGGGGGG	15	chr8:128820648-128820662	reverse	67	1	NA	-	-	-	-	BLAST_GENOME
24	TTS15008128820730	GGGAGGTAAGAAGAAG	16	chr8:128820730-128820745	reverse	50	1	56% (AAG)3	-	-	-	-	BLAST_GENOME
25	TTS15008128821045	AAGAGGGCGGGGGAAGGAA	19	chr8:128821045-128821063	reverse	58	1	NA	-	-	-	-	BLAST_GENOME
26	TTS15008128822878	GGGAGGGGGAAGAAACGAAA	20	chr8:128822878-128822897	reverse	50	1	NA	-	-	-	-	BLAST_GENOME
27	TTS15008128823175	GGGAGGAAGGTGAGGAAGAAA	21	chr8:128823175-128823195	forward	52	1	NA	-	-	-	-	BLAST_GENOME
28	TTS15008128823674	GAAGTAGAGAGGGAAG	16	chr8:128823674-128823689	forward	50	1	NA	MIR;SINE,	-	-	-	BLAST_GENOME
