# Supplementary material for: TTS Mapping: integrative WEB tool for analysis of triplex formation target DNA Sequences, G-quadruplets and non-protein coding regulatory DNA elements in the human genome
Source: BMC Genomics. 2009 Dec 3;10(Suppl 3):S9. doi: 10.1186/1471-2164-10-S3-S9 (PMC2788396; doi:10.1186/1471-2164-10-S3-S9)
Supplement: Additional file 4 — The mapped pTTSs found in gene region (NM_002467.3; MYC gene). The list of pTTSs consists of TTS IDs, descriptive information (sequence context, length, strand, percentage of guanine, number of pyrimidine insertions, and presence of tandem repeat(s)), a distance between a given pTTS and Transcription Start Site (TSS), a distances between pTTS and start of gene or end of gene, and TTS gene location. [file 1471-2164-10-S3-S9-S4.xls]

## Sheet: Suppl Table 2
No.	TTS ID	Sequence	TTS Length	Seq. coordinate	Strnad	%G	Number of pyrimidine	Distance from TSS	Distance from strat/down of gene	Gene location
1	TTS15008128815591	AGAGAGGGGGCGGAGGGAAAGA	22	chr8:128815591-128815612	+	59	1	-1907	1907	upstream
2	TTS15008128815855	GGTGGAGGGAGAGAAAAG	18	chr8:128815855-128815872	+	56	1	-1643	1643	upstream
3	TTS15008128816215	GAAGAGGAGAGGAGTA	16	chr8:128816215-128816230	-	50	1	-1283	1283	upstream
4	TTS15008128816440	GGGAGGGGCAGGGGG	15	chr8:128816440-128816454	-	80	1	-1058	1058	upstream
5	TTS15008128816636	AGGGCGAGAGGGAGG	15	chr8:128816636-128816650	-	67	1	-862	862	upstream
6	TTS15008128817011	GGAGGAAAGAAGGGTA	16	chr8:128817011-128817026	-	50	1	-487	487	upstream
7	TTS15008128817222	AGCAGAGAAAGGGAGAGGG	19	chr8:128817222-128817240	+	53	1	-276	276	upstream
8	TTS15008128817345	GGGGAAGGTGGGGAGGAGA	19	chr8:128817345-128817363	-	68	1	-153	153	upstream
9	TTS15008128817365	GGGGAGGGTGGGGAGGG	17	chr8:128817365-128817381	-	82	1	-133	133	upstream
10	TTS15008128817552	GAGGCAGGAGGGGAG	15	chr8:128817552-128817566	-	67	1	54	-	Exon1, 5UTR
11	TTS15008128817597	GGGAAAAAGAACGGAGGGAGGGA	23	chr8:128817597-128817619	+	52	1	99	-	Exon1, 5UTR
12	TTS15008128817681	GAGAGGCAGAGGGAG	15	chr8:128817681-128817695	+	60	1	183	-	Exon1, 5UTR
13	TTS15008128818241	AAGATGGGAGAGGAGAAGG	19	chr8:128818241-128818259	+	53	1	743	-	Intron1
14	TTS15008128818712	AGGCAGGGGAAAAGGGAGG	19	chr8:128818712-128818730	+	58	1	1214	-	Intron1
15	TTS15008128819129	GGTGGAGAGGGAAGG	15	chr8:128819129-128819143	+	67	1	1631	-	Intron1
16	TTS15008128819262	GAAGGAGAAGGCGAGAGG	18	chr8:128819262-128819279	-	56	1	1764	-	Intron1
17	TTS15008128819498	AAAGGGGGTGAAAGGG	16	chr8:128819498-128819513	+	56	1	2000	-	Intron1
18	TTS15008128819516	GGGGGAATAAAGGGAG	16	chr8:128819516-128819531	-	56	1	2018	-	Intron1
19	TTS15008128819923	GAAGGGAGAAGGGTG	15	chr8:128819923-128819937	-	60	1	2425	-	Exon2
20	TTS15008128820271	GAGAGGGTAGGGGAAGA	17	chr8:128820271-128820287	-	59	1	2773	-	Exon2
21	TTS15008128820334	GAGGACGGAGAGAAGG	16	chr8:128820334-128820349	-	56	1	2836	-	Exon2
22	TTS15008128820607	AAGGGGAAGGGATGGGAGGAAA	22	chr8:128820607-128820628	-	55	1	3109	-	Intron2
23	TTS15008128820648	AAACGGGGAGGGGGG	15	chr8:128820648-128820662	-	67	1	3150	-	Intron2
24	TTS15008128820730	GGGAGGTAAGAAGAAG	16	chr8:128820730-128820745	-	50	1	3232	-	Intron2
25	TTS15008128821045	AAGAGGGCGGGGGAAGGAA	19	chr8:128821045-128821063	-	58	1	3547	-	Intron2
26	TTS15008128822878	GGGAGGGGGAAGAAACGAAA	20	chr8:128822878-128822897	-	50	1	5380	22	downstream
27	TTS15008128823175	GGGAGGAAGGTGAGGAAGAAA	21	chr8:128823175-128823195	+	52	1	5677	319	downstream
28	TTS15008128823674	GAAGTAGAGAGGGAAG	16	chr8:128823674-128823689	+	50	1	6176	818	downstream
