# Supplementary material for: TTS Mapping: integrative WEB tool for analysis of triplex formation target DNA Sequences, G-quadruplets and non-protein coding regulatory DNA elements in the human genome
Source: BMC Genomics. 2009 Dec 3;10(Suppl 3):S9. doi: 10.1186/1471-2164-10-S3-S9 (PMC2788396; doi:10.1186/1471-2164-10-S3-S9)
Supplement: Additional file 5 — The mapped pTTS found in the region (chr3:170281981-170350216). The list of pTTSs consists of TTS IDs, descriptive information (sequence context, length, strand, percentage of guanine, number of pyrimidine insertions, and presence of tandem repeat(s) and overlapped annotation tracks. [file 1471-2164-10-S3-S9-S5.xls]

## Sheet: Suppl table 3
No.	TTS ID	Sequence	TTS length	Chromosome position	Strand	%G	Number of pyrimidine insertion	Tandem repeat	repeat masking	G4	CpG Island	TFBS	Blast genome
1	TTS15003170284822	AGAAGGCAAAAGGGGG	16	chr3:170284822-170284837	forward	50	1	NA	-	-	-	-	BLAST_GENOME
2	TTS15003170285528	GGGGTAAAAAGGAGAGAG	18	chr3:170285528-170285545	forward	50	1	NA	-	-	-	-	BLAST_GENOME
3	TTS15003170292077	GAAAGGGAGAGAGGAAGCAG	20	chr3:170292077-170292096	reverse	50	1	NA	(CA)n;Simple_repeat,	-	-	-	BLAST_GENOME
4	TTS15003170293434	GGAGGAGAGGTAAAG	15	chr3:170293434-170293448	reverse	53	1	NA	-	-	-	-	BLAST_GENOME
5	TTS15003170294165	AGGCAAGGAAGGGGAAGA	18	chr3:170294165-170294182	reverse	50	1	NA	-	-	-	-	BLAST_GENOME
6	TTS15003170294772	AGGGGAGGAGAGATA	15	chr3:170294772-170294786	reverse	53	1	NA	-	-	-	-	BLAST_GENOME
7	TTS15003170297128	AGAAGTGGGAGGAGAAGGG	19	chr3:170297128-170297146	reverse	58	1	NA	-	-	-	-	BLAST_GENOME
8	TTS15003170302554	GGAAGGGAAAGGAGCG	16	chr3:170302554-170302569	reverse	56	1	NA	-	-	-	V$AP4_01,	BLAST_GENOME
9	TTS15003170303785	AAAGGAAAGGGGAGAG	16	chr3:170303785-170303800	reverse	50	0	62% (AAAGG)2	-	-	-	-	BLAST_GENOME
10	TTS15003170305511	GGAGTGGGGAAAGGGAGGGAAAGA	24	chr3:170305511-170305534	forward	58	1	NA	-	-	-	-	BLAST_GENOME
11	TTS15003170307378	GGAGAGAGAGGAAGAGAGA	19	chr3:170307378-170307396	reverse	53	0	NA	-	-	-	-	BLAST_GENOME
12	TTS15003170310922	GATGAAAGAGGAAGAGGG	18	chr3:170310922-170310939	forward	50	1	66% (AAGAGG)2	-	-	-	-	BLAST_GENOME
13	TTS15003170312161	GAAAGGGAGTGAGAG	15	chr3:170312161-170312175	forward	53	1	NA	-	-	-	-	BLAST_GENOME
14	TTS15003170314015	GAGAAGAGAATGGGGAG	17	chr3:170314015-170314031	forward	53	1	58% (GAGAA)2	-	-	-	-	BLAST_GENOME
15	TTS15003170316252	GGAAAAAATGGGAGGGGA	18	chr3:170316252-170316269	forward	50	1	NA	-	-	-	V$MZF1_02,	BLAST_GENOME
16	TTS15003170320780	GGGCGGAGAGAAGAAA	16	chr3:170320780-170320795	forward	50	1	NA	-	-	-	-	BLAST_GENOME
17	TTS15003170321051	GGAGAGAGCGAGGGGGA	17	chr3:170321051-170321067	reverse	65	1	NA	-	-	-	-	BLAST_GENOME
18	TTS15003170322849	AAGGGAGGAAGTGAGG	16	chr3:170322849-170322864	reverse	56	1	NA	-	-	-	V$PAX6_01,	BLAST_GENOME
19	TTS15003170323324	GAGAAGGAGGGAAGAGCAGA	20	chr3:170323324-170323343	forward	50	1	NA	-	-	-	-	BLAST_GENOME
20	TTS15003170324724	GAGGGGATAGAGAAAG	16	chr3:170324724-170324739	forward	50	1	NA	L1MC5;LINE,	-	-	-	BLAST_GENOME
21	TTS15003170329649	GAAGTGGAAGGAGGGGG	17	chr3:170329649-170329665	forward	65	1	NA	-	-	-	-	BLAST_GENOME
22	TTS15003170329674	GGGAAATGGGAAGAGA	16	chr3:170329674-170329689	forward	50	1	NA	-	-	-	-	BLAST_GENOME
23	TTS15003170329768	AAGGGAGGAGTGGAAA	16	chr3:170329768-170329783	forward	50	1	NA	-	-	-	-	BLAST_GENOME
24	TTS15003170330955	GCAGGGGGAGGGGGAGGG	18	chr3:170330955-170330972	reverse	78	1	66% (AGGGGG)2	-	-	-	-	BLAST_GENOME
25	TTS15003170337669	GGGTAGGAGAGGAGG	15	chr3:170337669-170337683	forward	67	1	66% (AGGAG)2	-	-	-	-	BLAST_GENOME
26	TTS15003170340302	AAAGGATGGAGAGAGAGG	18	chr3:170340302-170340319	forward	50	1	NA	-	-	-	-	BLAST_GENOME
27	TTS15003170344317	GGAGGGAAGAAGATGAGA	18	chr3:170344317-170344334	forward	50	1	NA	-	-	-	-	BLAST_GENOME
28	TTS15003170344454	GAGGGGAAATGAGAAG	16	chr3:170344454-170344469	forward	50	1	NA	-	-	-	-	BLAST_GENOME
29	TTS15003170346892	ACGGAGGGAGGGGAAGGAGGAGAAGAG	27	chr3:170346892-170346918	forward	59	1	NA	-	-	CpG:39,	V$MZF1_02,	BLAST_GENOME
30	TTS15003170347074	GGGCGAGGAGGAAAGAAGG	19	chr3:170347074-170347092	forward	58	1	NA	-	-	CpG:39,	-	BLAST_GENOME
31	TTS15003170347539	AGGAAGGGGGAAAAAG	16	chr3:170347539-170347554	reverse	50	0	NA	-	-	-	V$LUN1_01,	BLAST_GENOME
32	TTS15003170347588	GAGAAAAGAGGGAGGTGA	18	chr3:170347588-170347605	reverse	50	1	NA	-	-	-	V$ISRE_01,	BLAST_GENOME
33	TTS15003170347665	GGGAAGGAGAAGTAGAAG	18	chr3:170347665-170347682	reverse	50	1	NA	-	-	-	-	BLAST_GENOME
34	TTS15003170347702	AAGCAGGAGGAGGAGAG	17	chr3:170347702-170347718	forward	53	1	52% (AGG)3	-	-	-	-	BLAST_GENOME
35	TTS15003170347739	GGGGAGGCGAGGGGAG	16	chr3:170347739-170347754	forward	75	1	NA	-	-	-	-	BLAST_GENOME
36	TTS15003170347755	GAAAGGGGGATAGAG	15	chr3:170347755-170347769	reverse	53	1	NA	-	-	-	-	BLAST_GENOME
37	TTS15003170347908	GGGGCGAGGGAGAAAGGGAG	20	chr3:170347908-170347927	forward	65	1	NA	-	-	-	V$MZF1_02,	BLAST_GENOME
38	TTS15003170348246	GTGAGAGAGAGAGAGA	16	chr3:170348246-170348261	forward	50	1	87% (GA)7	(TG)n;Simple_repeat,	-	-	-	BLAST_GENOME
39	TTS15003170348263	GGGGGATGGGAGGGA	15	chr3:170348263-170348277	forward	73	1	53% (GGGA)2	-	Quad-3-GGG-8104,	-	-	BLAST_GENOME
40	TTS15003170348279	GGGGAAGGGTAGAGAAG	17	chr3:170348279-170348295	forward	59	1	NA	-	Quad-3-GGG-8104,	-	-	BLAST_GENOME
41	TTS15003170348331	AGGAGGGGGCGGGGG	15	chr3:170348331-170348345	forward	80	1	NA	-	-	-	-	BLAST_GENOME
42	TTS15003170348347	AGGGGGGAGAGGTAG	15	chr3:170348347-170348361	forward	67	1	NA	-	-	-	-	BLAST_GENOME
43	TTS15003170349107	GGGGGAGAGGTGGGG	15	chr3:170349107-170349121	forward	80	1	NA	-	-	-	-	BLAST_GENOME
44	TTS15003170349294	GGGGGAGAGAAAATGA	16	chr3:170349294-170349309	forward	50	1	NA	-	-	-	-	BLAST_GENOME
45	TTS15003170349520	GAGGGAGGGCAGGAAA	16	chr3:170349520-170349535	reverse	56	1	50% (GAGG)2	-	-	-	V$CDPCR3HD_01,	BLAST_GENOME
