# Supplementary material for: TTS Mapping: integrative WEB tool for analysis of triplex formation target DNA Sequences, G-quadruplets and non-protein coding regulatory DNA elements in the human genome
Source: BMC Genomics. 2009 Dec 3;10(Suppl 3):S9. doi: 10.1186/1471-2164-10-S3-S9 (PMC2788396; doi:10.1186/1471-2164-10-S3-S9)
Supplement: Additional file 7 — The mapped list of pTTSs found in gene region (NM_001105077.2; EVI-1 gene). The list of pTTSs consists of TTS IDs, descriptive information (sequence context, length, strand, percentage of guanine, number of pyrimidine insertions, and presence of tandem repeat(s)), a distance between a given pTTS and Transcription Start Site (TSS), a distances between pTTS and start of gene or end of gene, and TTS gene location. [file 1471-2164-10-S3-S9-S7.xls]

## Sheet: Suppl Table 5
No.	TTS ID	Sequence	TTS Length	Seq. coordinate	Strnad	%G	Number of pyrimidine	Distance from TSS	Distance from strat/down of gene	Gene location
1	TTS15003170284822	AGAAGGCAAAAGGGGG	16	chr3:170284822-170284837	+	50	1	61924	-	Exon17, 3UTR
2	TTS15003170285528	GGGGTAAAAAGGAGAGAG	18	chr3:170285528-170285545	+	50	1	61216	-	Intron16
3	TTS15003170292077	GAAAGGGAGAGAGGAAGCAG	20	chr3:170292077-170292096	-	50	1	54665	-	Intron14
4	TTS15003170293434	GGAGGAGAGGTAAAG	15	chr3:170293434-170293448	-	53	1	53313	-	Exon14-Intron14
5	TTS15003170294165	AGGCAAGGAAGGGGAAGA	18	chr3:170294165-170294182	-	50	1	52579	-	Intron13
6	TTS15003170294772	AGGGGAGGAGAGATA	15	chr3:170294772-170294786	-	53	1	51975	-	Intron13
7	TTS15003170297128	AGAAGTGGGAGGAGAAGGG	19	chr3:170297128-170297146	-	58	1	49615	-	Intron12
8	TTS15003170302554	GGAAGGGAAAGGAGCG	16	chr3:170302554-170302569	-	56	1	44192	-	Exon11
9	TTS15003170303785	AAAGGAAAGGGGAGAG	16	chr3:170303785-170303800	-	50	0	42961	-	Intron10
10	TTS15003170305511	GGAGTGGGGAAAGGGAGGGAAAGA	24	chr3:170305511-170305534	+	58	1	41227	-	Intron10
11	TTS15003170307378	GGAGAGAGAGGAAGAGAGA	19	chr3:170307378-170307396	-	53	0	39365	-	Intron10
12	TTS15003170310922	GATGAAAGAGGAAGAGGG	18	chr3:170310922-170310939	+	50	1	35822	-	Intron9
13	TTS15003170312161	GAAAGGGAGTGAGAG	15	chr3:170312161-170312175	+	53	1	34586	-	Intron9
14	TTS15003170314015	GAGAAGAGAATGGGGAG	17	chr3:170314015-170314031	+	53	1	32730	-	Intron8
15	TTS15003170316252	GGAAAAAATGGGAGGGGA	18	chr3:170316252-170316269	+	50	1	30492	-	Exon8
16	TTS15003170320780	GGGCGGAGAGAAGAAA	16	chr3:170320780-170320795	+	50	1	25966	-	Intron7
17	TTS15003170321051	GGAGAGAGCGAGGGGGA	17	chr3:170321051-170321067	-	65	1	25694	-	Intron7
18	TTS15003170322849	AAGGGAGGAAGTGAGG	16	chr3:170322849-170322864	-	56	1	23897	-	Intron6
19	TTS15003170323324	GAGAAGGAGGGAAGAGCAGA	20	chr3:170323324-170323343	+	50	1	23418	-	Intron5
20	TTS15003170324724	GAGGGGATAGAGAAAG	16	chr3:170324724-170324739	+	50	1	22022	-	Intron5
21	TTS15003170329649	GAAGTGGAAGGAGGGGG	17	chr3:170329649-170329665	+	65	1	17096	-	Intron4
22	TTS15003170329674	GGGAAATGGGAAGAGA	16	chr3:170329674-170329689	+	50	1	17072	-	Intron4
23	TTS15003170329768	AAGGGAGGAGTGGAAA	16	chr3:170329768-170329783	+	50	1	16978	-	Intron4
24	TTS15003170330955	GCAGGGGGAGGGGGAGGG	18	chr3:170330955-170330972	-	78	1	15789	-	Intron4
25	TTS15003170337669	GGGTAGGAGAGGAGG	15	chr3:170337669-170337683	+	67	1	9078	-	Intron3
26	TTS15003170340302	AAAGGATGGAGAGAGAGG	18	chr3:170340302-170340319	+	50	1	6442	-	Intron3
27	TTS15003170344317	GGAGGGAAGAAGATGAGA	18	chr3:170344317-170344334	+	50	1	2427	-	Intron2
28	TTS15003170344454	GAGGGGAAATGAGAAG	16	chr3:170344454-170344469	+	50	1	2292	-	Intron2
29	TTS15003170346892	ACGGAGGGAGGGGAAGGAGGAGAAGAG	27	chr3:170346892-170346918	+	59	1	-130	130	upstream
30	TTS15003170347074	GGGCGAGGAGGAAAGAAGG	19	chr3:170347074-170347092	+	58	1	-312	312	upstream
31	TTS15003170347539	AGGAAGGGGGAAAAAG	16	chr3:170347539-170347554	-	50	0	-777	777	upstream
32	TTS15003170347588	GAGAAAAGAGGGAGGTGA	18	chr3:170347588-170347605	-	50	1	-826	826	upstream
33	TTS15003170347665	GGGAAGGAGAAGTAGAAG	18	chr3:170347665-170347682	-	50	1	-903	903	upstream
34	TTS15003170347702	AAGCAGGAGGAGGAGAG	17	chr3:170347702-170347718	+	53	1	-940	940	upstream
35	TTS15003170347739	GGGGAGGCGAGGGGAG	16	chr3:170347739-170347754	+	75	1	-977	977	upstream
36	TTS15003170347755	GAAAGGGGGATAGAG	15	chr3:170347755-170347769	-	53	1	-993	993	upstream
37	TTS15003170347908	GGGGCGAGGGAGAAAGGGAG	20	chr3:170347908-170347927	+	65	1	-1146	1146	upstream
38	TTS15003170348246	GTGAGAGAGAGAGAGA	16	chr3:170348246-170348261	+	50	1	-1484	1484	upstream
39	TTS15003170348263	GGGGGATGGGAGGGA	15	chr3:170348263-170348277	+	73	1	-1501	1501	upstream
40	TTS15003170348279	GGGGAAGGGTAGAGAAG	17	chr3:170348279-170348295	+	59	1	-1517	1517	upstream
41	TTS15003170348331	AGGAGGGGGCGGGGG	15	chr3:170348331-170348345	+	80	1	-1569	1569	upstream
42	TTS15003170348347	AGGGGGGAGAGGTAG	15	chr3:170348347-170348361	+	67	1	-1585	1585	upstream
